# Supplementary material for: Immunoprofiling of Equine Plasma against Deinagkistrodon acutus in Taiwan: Key to Understanding Differential Neutralization Potency in Immunized Horses
Source: Trop Med Infect Dis. 2023 Jan 9;8(1):51. doi: 10.3390/tropicalmed8010051 (PMC9866385; doi:10.3390/tropicalmed8010051)
Supplement: Supplementary file 1 [file tropicalmed-08-00051-s001.zip]

Archive with 4 entries (3 files):
- tropicalmed-2071230-supplementary/Supplemental File/
- tropicalmed-2071230-supplementary/Supplemental File/Fig. S1.tif
- tropicalmed-2071230-supplementary/Supplemental File/Fig. S2.tif
- tropicalmed-2071230-supplementary/Supplemental File/Table S1.xlsx
