# Supplementary material for: Immunoprofiling of Equine Plasma against Deinagkistrodon acutus in Taiwan: Key to Understanding Differential Neutralization Potency in Immunized Horses
Source: Trop Med Infect Dis. 2023 Jan 9;8(1):51. doi: 10.3390/tropicalmed8010051 (PMC9866385; doi:10.3390/tropicalmed8010051)
Supplement: Supplementary file 1 [file tropicalmed-08-00051-s001.zip › tropicalmed-2071230-supplementary/Supplemental File/Table S1.xlsx]

## Sheet: 工作表S1
	Supplementary Table S1. Evaluation of neutralization potency of hyperimmunized quine plasma.
	No.	Group	administrated venoma (mL)	Plasma (mL)	Dilution bufferb (mL)	Survival (n=3)
	341	A	0.5	0.5	0	3/3
	341	B	0.5	0.25	0.25	3/3
	341	C	0.5	0.166	0.334	3/3
	341	D	0.5	0.125	0.375	3/3
	341	E	0.5	0.1	0.4	3/3
	341	F	0.5	0.083	0.417	1/3
	410	A	0.5	0.5	0	3/3
	410	B	0.5	0.25	0.25	2/3
	410	C	0.5	0.166	0.334	0/3
	410	D	0.5	0.125	0.375	0/3
	410	E	0.5	0.1	0.4	0/3
	410	F	0.5	0.083	0.417	0/3
	a: The concentration of administrated venom is 4MLD/mL, and the MLD of D. acutus venom is 60.8μg.
	b: PBS was served as the diluent.
